# Supplementary material for: WNT signaling modulates PD-L1 expression in the stem cell compartment of triple-negative breast cancer
Source: Oncogene. 2019 Jan 31;38(21):4047–60. doi: 10.1038/s41388-019-0700-2 (PMC6755989; doi:10.1038/s41388-019-0700-2)
Supplement: Supplementary file 17 — Supplementary Table S1 [file 41388_2019_700_MOESM17_ESM.xlsx]

## Sheet: Foglio1
Patients	% of CD44v6+ cells (5 fields)	% of ALDH1A1+ cells (5 fields)
Patient 1	17.1508	8.47695
Patient 2	33.3964	1.6988
Patient 3	20.3094	2.76638
Patient 4	10.6095	20.7593
Patient 5	27.5665	12.0228
Patient 6	1.7029	11.5872
Patient 7	26.1641	19.4984
Patient 8	46.6349	6.59415
Patient 9	21.6456	3.72425
Patient 10	20.781	11.2925
Patient 11	34.7383	2.80764
Patient 12	26.3262	11.1487
Patient 13	1.03849	8.26329
Patient 14	1.61033	5.49858
Patient 15	18.2874	3.27244
Patient 16	25.7908	12.5852
Patient 17	NV	NV
Patient 18	27.3796	5.1784
Patient 19	19.4947	8.80116
Patient 20	33.6024	11.536
Patient 21	1.57633	19.5603
Patient 22	28.4334	6.86058
Patient 23	10.3777	0.952542
Patient 24	30.0627	5.63379
Patient 25	3.80827	10.8114
Patient 26	13.2216	9.41693
Patient 27	4.60401	9.17331
Patient 28	39.4325	5.82499
Patient 29	31.6823	10.4013
Patient 30	24.9737	8.84683
Patient 31	24.8738	7.75525
Patient 32	25.2182	37.1358
Patient 33	17.9066	4.236
Patient 34	7.20625	8.05607
Patient 35	16.5928	5.22005
Patient 36	17.2709	12.1587
Patient 37	20.6985	6.3789
Patient 38	23.6573	8.16173
Patient 39	4.7315	10.1755
Patient 40	28.202	6.39027
Patient 41	20.061	6.37754
Patient 42	13.6905	6.22974
Patient 43	0.142975	19.9094
Patient 44	22.4648	16.2408
Patient 45	18.4073	17.8679
Patient 46	24.101	27.9092
Patient 47	28.0874	16.311
Patient 48	0.665192	18.4762
Patient 49	16.7683	9.86639
Patient 50	0.274867	4.17344
Patient 51	8.84592	6.71712
Patient 52	19.3642	12.1005
Patient 53	19.367	11.4074
Patient 54	5.92953	19.1442
Patient 55	6.87633	11.1948
Patient 56	16.3216	5.19909
Patient 57	32.0748	27.8478
Patient 58	15.8088	28.3913
Patient 59	18.4599	12.1368
Patient 60	14.2409	15.9061
Patient 61	17.2345	7.31209
Patient 62	41.8842	22.2316
Patient 63	27.6231	11.474
Patient 64	17.4691	13.0425
Patient 65	19.8335	10.7547
Patient 66	31.5074	17.5853
Patient 67	13.4279	15.4147
Patient 68	26.9641	10.122
Patient 69	16.5075	24.2924
Patient 70	34.9993	14.3007
Patient 71	19.0809	6.45414
Patient 72	12.68	17.6751
Patient 73	31.0033	37.3267
Patient 74	10.7633	17.975
Patient 75	22.9836	9.82488
Patient 76	37.5092	6.50853
Patient 77	23.5233	33.5926
Patient 78	10.3509	14.893
Patient 79	7.33024	11.0571
Patient 80	27.4973	27.4272
Patient 81	19.6676	32.2304
Patient 82	27.9305	3.25588
Patient 83	16.1311	20.3811
Patient 84	10.4986	14.3972
Patient 85	14.3398	16.0885
Patient 86	10.2034	16.594
Patient 87	22.4345	28.5064
Patient 88	2.733	15.4918
Patient 89	15.5571	8.74238
Patient 90	12.326	11.7793
Patient 91	18.8818	5.58874
Patient 92	16.0035	17.0925
Patient 93	5.83172	9.16159
Patient 94	23.4652	15.2333
