# Supplementary material for: WNT signaling modulates PD-L1 expression in the stem cell compartment of triple-negative breast cancer
Source: Oncogene. 2019 Jan 31;38(21):4047–60. doi: 10.1038/s41388-019-0700-2 (PMC6755989; doi:10.1038/s41388-019-0700-2)
Supplement: Supplementary file 18 — Supplementary Table S2_amended [file 41388_2019_700_MOESM18_ESM.xlsx]

## Sheet: Foglio1
	ALDH1A1 OVERLAY SIGNAL			CD44v6 OVERLAY SIGNAL
Patient 18	51.1		Patient 11	32.22
Patient 23	27.72		Patient 14	43.075
Patient 25	34.04		Patient 25	32.68
Patient 27	34.26		Patient 26	31.16
Patient 30	20.46		Patient 35	31.82
Patient 31	16.1		Patient 52	26.6
Patient 56	15.16		Patient 58	34.84
Patient 64	30.56		Patient 74	43.26
Patient 71	34.7		Patient 78	25.66
Patient 85	24.8		Patient 85	28.22
