# Supplementary material for: WNT signaling modulates PD-L1 expression in the stem cell compartment of triple-negative breast cancer
Source: Oncogene. 2019 Jan 31;38(21):4047–60. doi: 10.1038/s41388-019-0700-2 (PMC6755989; doi:10.1038/s41388-019-0700-2)
Supplement: Supplementary file 19 — Supplementary Table S3 [file 41388_2019_700_MOESM19_ESM.xlsx]

## Sheet: Foglio1
	ALDH1A1/CD3 contact			ALDH1A1/PD1 contact
Field 1	91		Field 1	18
Field 2	95		Field 2	18
Field 3	77		Field 3	48
Field 4	63		Field 4	117
Field 5	82		Field 5	149
Field 6	87		Field 6	47
Field 7	104		Field 7	56
Field 8	90		Field 8	5
Field 9	89		Field 9	55
Field 10	61		Field 10	72
